# Supplementary material for: Characterisation and Expression of Osteogenic and Periodontal Markers of Bone Marrow Mesenchymal Stem Cells (BM-MSCs) from Diabetic Knee Joints
Source: Int J Mol Sci. 2024 Mar 1;25(5):2851. doi: 10.3390/ijms25052851 (PMC10931945; doi:10.3390/ijms25052851)
Supplement: Supplementary file 1 [file ijms-25-02851-s001.zip]

Archive with 1 entries (1 files):
- ijms-2833057-supplementary.pdf
